# Supplementary material for: Pigmented Microbial Extract (PMB) from Exiguobacterium Species MB2 Strain (PMB1) and Bacillus subtilis Strain MB1 (PMB2) Inhibited Breast Cancer Cells Growth In Vivo and In Vitro
Source: Int J Mol Sci. 2023 Dec 12;24(24):17412. doi: 10.3390/ijms242417412 (PMC10743659; doi:10.3390/ijms242417412)
Supplement: Supplementary file 1 [file ijms-24-17412-s001.zip]

Archive with 1 entries (1 files):
- ijms-2700462-supplementary.pdf
